# Supplementary material for: Bulky hydrophobic side chains in the β1-sandwich of microsomal triglyceride transfer protein are critical for the transfer of both triglycerides and phospholipids
Source: J Biol Chem. 2024 Feb 5;300(3):105726. doi: 10.1016/j.jbc.2024.105726 (PMC10907164; doi:10.1016/j.jbc.2024.105726)
Supplement: Supporting Table S1 [file mmc1.xlsx]

## Sheet: Table-1
	Supporting Information Table 1. Summary of different mutations made in this study. Effects of different mutations predicted by different programs are compared with our experimental results.
	hMTP protein accession No.P55157				Prediction by different programs			Experimental results
S.No.	Mutation	base change	Codon change	db SNP	PolyPhen	Panther	SIFT	Protein Expression	PDI Binding	TG Transfer	PL Transfer	ApoB48
									(% Inhibition)	(% Inhibition)	(% Inhibition)	(% Inhibition)
1	R46L	G-T	Ex2, CGG>CTG	rs777632344	benign (0.249)	probably benign (176)	Tolerated	No effect	-4.99918	7.91007	3.60219	4.4847
2	R96I	G-T	Ex4, AGA>ATA	N A	possibly damaging (0.784)	probably benign (176)	Not tolerated	No effect	-18.6164	18.0873	5.72963	-0.243137
3	K99E	A-G	Ex4, AAG>GAG	N A	benign (0.042)	possibly damaging (361)	Not tolerated	No effect	-8.16486	20.961	20.9148	1.25168
4	K103A	A-G, A-C	Ex4, AAA>GCA	rs1560614646	benign (0.408)	possibly damaging (361)	Not tolerated	No effect	2.51854	16.3332	13.6725	5.11409
5	K105A	A-G, A-C	Ex4, AAA>GCA	rs1043867631	possibly damaging (0.756)	possibly damaging (361)	Not tolerated	No effect	2.11496	20.1466	13.185	9.07012
6	K109A	A-G, A-C	Ex4, AAA>GCA	N A, rs1725177687	possibly damaging (0.600)	possibly damaging (361)	Tolerated	No effect	20.7098	15.2367	14.1393	2.54713
7	K113A	A-G, A-C	Ex4, AAA>GCA	NA, rs1383278819	possibly damaging (0.912)	possibly damaging (361)	Not tolerated	No effect	6.57002	16.1138	17.4716	9.64975
8	E234V	A-T	Ex6, GAA>GTA	rs1579066661	probably damaging (1.000)	probably damaging (910)	Not tolerated	No effect	5.5558	7.08634	-3.14117	8.63799
9	K247A	A-G, A-C	Ex6, AAG>GCG	rs1192982254, rs1355191293	benign (0.000)	probably benign (30)	Tolerated	No effect	-18.3114	6.23424	-11.222	-18.0761
10	K249A	A-G, A-C	Ex6, AAA>GCA	rs1578241411	probably damaging (0.874)	possibly damaging (362)	Not tolerated	No effect	-0.696547	13.2881	13.8818	-9.09227
11	L633R	T-G	Ex14, CTA>CGA	N A	probably damaging (1.000)	probably damaging (842)	Not tolerated	No effect	45.5958	103.392	75.0253	76.2832
12	I642F	A-T	Ex14,ATT>TTT	rs924036821	probably damaging (0.999)	possibly damaging (362)	Not tolerated	No effect	6.03959	45.9461	69.9137	28.3626
13	I642G	A-G, T-G, T-A	Ex14,ATT>GGA	rs924036821, NA, rs1757792424	probably damaging (1.000)	possibly damaging (362)	Not tolerated	No effect	5.21292	12.0077	16.2093	-0.347897
14	I642A	A-G,T-C	Ex14,ATT>GCT	rs924036821, NA, rs1757792424	probably damaging (1.000)	possibly damaging (362)	Not tolerated	No effect	7.61302	18.6615	23.5386	16.7462
15	I642V	A-G	Ex14,ATT>GTT	rs924036821, NA, rs1757792424	probably damaging (1.000)	possibly damaging (362)	Not tolerated	No effect	-4.06211	40.7358	45.0963	23.5767
16	I642E	A-G, T-A, T-A	Ex14,ATT>GAA	rs924036821, NA, rs1757792424	probably damaging (1.000)	possibly damaging (362)	Not tolerated	No effect	3.46119	11.232	19.0869	1.49997
17	I642K	T-A, T-A	Ex14,ATT>AAA	N A	possibly damaging (0.982)	possibly damaging (362)	Not tolerated	No effect	43.1368	118.353	86.1591	87.6203
18	I642Y	A-T, T-A	Ex14,ATT>TAT	rs924036821	possibly damaging (0.988)	possibly damaging (362)	Not tolerated	No effect	36.2531	107.463	86.8003	80.2033
19	L643R	G-T	Ex14,CTA>CGA	N A, rs1757792470	probably damaging (0.999)	probably damaging (750)	Not tolerated	No effect	26.4465	56.7154	54.7868	43.4911
20	L643A	C-G, T-C	Ex14,CTA>GCA	rs1757792441, rs1757792470	probably damaging (1.000)	probably damaging (750)	Not tolerated	No effect	6.2262	17.9578	57.9024	16.5843
21	L643E	C-G, T-A	Ex14,CTA>GAA	rs1757792441, rs1757792470	probably damaging (1.000)	probably damaging (750)	Not tolerated	No effect	66.8738	98.1474	104.976	84.6343
22	L643F	C-T, A-C	Ex14,CTA>TTC	rs1757792441, rs1757792470	possibly damaging (0.549)	probably damaging (750)	Not tolerated	No effect	21.8038	-18.0613	8.74664	7.95975
23	L648R	T-G	Ex14, CTG>CGG	N A	probably damaging (0.988)	possibly damaging (220)	Not tolerated	No effect	77.0743	96.4533	87.6847	78.4983
24	L648A	C-G, T-C	Ex14, CTG>GCG	N A	probably damaging (1.000)	possibly damaging (220)	Not tolerated	No effect	19.8293	23.5076	29.1973	11.9942
25	L648E	C-G, T-A	Ex14, CTG>GAG	N A	probably damaging (1.000)	possibly damaging (220)	Not tolerated	No effect	88.1833	89.3479	75.2573	83.7888
26	L648F	C-T, G-C	Ex14, CTG>TTC	N A	possibly damaging (0.981)	possibly damaging (220)	Not tolerated	No effect	-3.2387	-1.53523	-18.1341	2.89505
27	L743S	T-C	Ex16 TTA> TCA	N A	probably damaging (1.000)	probably damaging (910)	Not tolerated	No effect	-5.03958	4.14459	14.0195	-7.93712
28	G810V	G-T	Ex17, GGC>GTC	N A	benign (0.203)	possibly damaging (324)	Not tolerated	No effect	-1.25603	3.79356	10.024	6.26853
29	L811S	T-C	Ex17, TTG>TCG	rs957776628	probably damaging (0.999)	possibly damaging (361)	Not tolerated	No effect	-0.0349667	6.73187	-20.86	10.9878
30	D831A	A-C	Ex17,GAC>GCC	N A	probably damaging (1.000)	probably damaging (750)	Not tolerated	No effect	-7.74809	-10.1724	-5.33487	-3.00834
31	K832T	A-C	Ex17,AAG>ACG	rs1726222031, rs1757894392	probably damaging (0.951)	possibly damaging (324)	Not tolerated	No effect	-1.22614	-0.611823	4.29618	6.20628
32	K843E	A-G	Ex18,AAG>GAG	N A	probably damaging (0.952)	probably damaging (750)	Not tolerated	No effect	-1.07389	-0.330173	4.45305	-12.401
33	E845A	A-C	Ex18,GAA>GCA	N A	probably damaging (0.999)	probably damaging (910)	Not tolerated	No effect	1.72454	-4.95896	0.671877	-9.04977
34	G852V	G-T	Ex18 GGT>GTT	N A	possibly damaging (0.842)	possibly damaging (324)	Not tolerated	No effect	1.87684	-4.08072	1.08888	-14.5404
35	K843A	A-G, A-C	Ex18,AAG>GCG	N A, N A	probably damaging (0.994)	probably damaging (750)	Not tolerated	No effect	ND	-2.38482	25.3205	ND
36	K843V	A-G, A-T	Ex18,AAG>GTG	N A, N A	probably damaging (0.999)	probably damaging (750)	Not tolerated	No effect	ND	-8.90366	18.9786	ND
37	K843M	A-T	Ex18,AAG>ATG	N A	probably damaging (0.999)	probably damaging (750)	Not tolerated	No effect	ND	-5.85632	14.5607	ND
38	K843Y	A-T, G-C	Ex18,AAG>TAC	NA, rs1726267413	probably damaging (0.996)	probably damaging (750)	Not tolerated	No effect	ND	9.16074	7.23967	ND
Ex- exon number of the MTTP gene
The numbers given in the backets represents scores
ND- not done
