# Supplementary material for: Bulky hydrophobic side chains in the β1-sandwich of microsomal triglyceride transfer protein are critical for the transfer of both triglycerides and phospholipids
Source: J Biol Chem. 2024 Feb 5;300(3):105726. doi: 10.1016/j.jbc.2024.105726 (PMC10907164; doi:10.1016/j.jbc.2024.105726)
Supplement: Supporting Table S2 [file mmc2.xlsx]

## Sheet: Table 1
	Supporting Information Table 2. Primers used to generate different mutations.
Name	Forward primer (5' ̶ 3')	Reverse primer (5' ̶ 3')
R46L	CTTCTTGATCtGGGCAAAGGAAAAC	AACTTCAGTGGAGTACGTG
R96I	AATCAGCAGAtAGGAGAGAAG	CACATTTTCAACATTTACATCC
K99E	GAGAGGAGAGgAGAGCATCTTC	TGCTGATTCACATTTTCAAC
K103A	GAGCATCTTCgcaGGAAAAAGCCC	TTCTCTCCTCTCTGCTGATTC
K105A	CTTCAAAGGAgcaAGCCCATCTAAAATAATG	ATGCTCTTCTCTCCTCTC
K109A	AAGCCCATCTgcaATAATGGGAAAG	TTTCCTTTGAAGATGCTC
K113A	AATAATGGGAgcgGAAAACTTGGAAGC	TTAGATGGGCTTTTTCCTTTG
E234V	GCTTGCTGAAgtaACACACAATTTTG	ACAGCTATAACAAAGCTG
K247A	ACAAACCATTgcgGGGAAAATAGTATC	AGGAAATTCAGTCCAAAATTG
K249A	CATTAAGGGGgcaATAGTATCGAAG	GTTTGTAGGAAATTCAGTC
L633R	TACTTACAGCcgaGACATTCTCTACTC	GATGCCGAACGGGGACTA
I642A	GGGTTCTGGCgctCTAAGGAGAAG	GAGTAGAGAATGTCTAGGC
I642V	GGGTTCTGGCgttCTAAGGAGAAG	GAGTAGAGAATGTCTAGGC
I642F	GGGTTCTGGCtttCTAAGGAGAAG	GAGTAGAGAATGTCTAGGC
I642G	GGGTTCTGGCggaCTAAGGAGAAG	GAGTAGAGAATGTCTAGGC
I642E	GGGTTCTGGCgaaCTAAGGAGAAG	GAGTAGAGAATGTCTAGGC
I642K	GGGTTCTGGCaaaCTAAGGAGAAG	GAGTAGAGAATGTCTAGGC
I642Y	GGGTTCTGGCtatCTAAGGAGAAG	GAGTAGAGAATGTCTAGGC
L643R	TTCTGGCATTcgaAGGAGAAGTAAC	CCCGAGTAGAGAATGTCTAG
L643A	TTCTGGCATTgcaAGGAGAAGTAAC	CCCGAGTAGAGAATGTCTAG
L643E	TTCTGGCATTgaaAGGAGAAGTAAC	CCCGAGTAGAGAATGTCTAG
L643F	TTCTGGCATTttcAGGAGAAGTAACC	CCCGAGTAGAGAATGTCTAG
L648R	GAGAAGTAACcggAACATCTTTC	CTTAGAATGCCAGAACCC
L648A	GAGAAGTAACgcgAACATCTTTCAGTAC	CTTAGAATGCCAGAACCC
L648E	GAGAAGTAACgagAACATCTTTCAGTAC	CTTAGAATGCCAGAACCC
L648F	GAGAAGTAACttcAACATCTTTCAGTAC	CTTAGAATGCCAGAACCC
L743S	GGAACTTCAGtcaCAATCTGGAC	TGAGAATGATCTATTAGCAG
G810V	AACAGAAGCAgtcTTGGAGTTTATC	TCTGTACTGGTTTCCAGG
L811S	AGAAGCAGGCtcgGAGTTTATCTC	GTTTCTGTACTGGTTTCCAG
D831A	CATGCAGATGgccAAGGATGAAG	CAAACTAAGAATGGGTACTG
K832T	GCAGATGGACacgGATGAAGCTC	ATGCAAACTAAGAATGGGTAC
K843E	ATTTGAGAAAgAGTACGAAAGGCTG	TGCCTGAATGGAGCTTCA
K843A	ATTTGAGAAAgcgTACGAAAGGCTGTCC	TGCCTGAATGGAGCTTCA
K843V	ATTTGAGAAAgtgTACGAAAGGCTGTCC	TGCCTGAATGGAGCTTCA
K843M	TTTGAGAAAAtGTACGAAAGGCTG	TTGCCTGAATGGAGCTTC
K843Y	ATTTGAGAAAtacTACGAAAGGCTGTCCAC	TGCCTGAATGGAGCTTCA
E845A	AAAAAGTACGcAAGGCTGTCC	CTCAAATTGCCTGAATGG
G852V	CACAGGCAGAgttTATGTCTCTC	GACAGCCTTTCGTACTTTTTC
